# Supplementary material for: Real-Time PCR-Based Screening for Homozygous SMN2 Deletion Using Residual Dried Blood Spots
Source: Genes (Basel). 2023 Nov 29;14(12):2159. doi: 10.3390/genes14122159 (PMC10742981; doi:10.3390/genes14122159)
Supplement: Supplementary file 1 [file genes-14-02159-s001.zip]

Archive with 1 entries (1 files):
- genes-2736988-supplementary.pdf
